# Supplementary material for: Detection of Nitroaromatic Explosives in Air by Amino-Functionalized Carbon Nanotubes
Source: Nanomaterials (Basel). 2022 Apr 8;12(8):1278. doi: 10.3390/nano12081278 (PMC9027238; doi:10.3390/nano12081278)
Supplement: Supplementary file 1 [file nanomaterials-12-01278-s001.zip]

Archive with 1 entries (1 files):
- nanomaterials-1627630-supplementary.pdf
